# Supplementary material for: c-Jun Reprograms Schwann Cells of Injured Nerves to Generate a Repair Cell Essential for Regeneration
Source: Neuron. 2012 Aug 23;75(4):633–47. doi: 10.1016/j.neuron.2012.06.021 (PMC3657176; doi:10.1016/j.neuron.2012.06.021)
Supplement: Table S2. 172 Genes that Are Differentially Regulated between WT and c-Jun Mutant Sciatic Nerve at 7 Days after Nerve Transection — The 172 genes that are disregulated in the distal stump of c-Jun mutant nerves (cKO) compared to the distal stump of WT nerves (cKO/WT). The data were obtained by microarray 7 days after transection without regeneration. Red type indicates genes expressed at higher levels in cut c-Jun mutant nerves compared to cut WT nerves (66 genes), while blue type indicates those genes that are expressed at lower levels in cut c-Jun mutant nerves compared to cut WT nerves (106 genes). [file mmc2.xlsx]

## Sheet: Sheet1
	cKO/WT		Symbol	Description
	Fold change	False discovery rate
1	5.42343	0.00354667	Cdh1	cadherin 1
2	4.79876	0.00207864	Fabp7	fatty acid binding protein 7, brain
3	4.60863	0.00464588	Lrrtm4	leucine rich repeat transmembrane neuronal 4
4	4.32078	0.00443998	Adam23	a disintegrin and metallopeptidase domain 23
5	4.23474	0.00741994	BB432628	NA
6	4.09085	0.00207864	Lrrn3	leucine rich repeat protein 3, neuronal
7	3.72717	0.0156888	Gpr37l1	G protein-coupled receptor 37-like 1
8	3.72426	0.00529661	Kcnj10	potassium inwardly-rectifying channel, subfamily J,
				member 10
9	3.54438	0.0397277	Cmtm5	CKLF-like MARVEL transmembrane domain containing 5
10	3.48443	0.0272839	Sostdc1	sclerostin domain containing 1
11	3.45651	0.0352093	Aqp5	aquaporin 5
12	3.20969	0.00289867	Tyrp1	tyrosinase-related protein 1
13	3.08083	0.0210587	Grik2	glutamate receptor, ionotropic, kainate 2 (beta 2)
14	2.86467	0.0262315	Psrc1	proline/serine-rich coiled-coil 1
15	2.83972	0.00528147	4930519N06Rik	RIKEN cDNA 4930519N06 gene
16	2.79373	0.0143324	E330037M01Rik	RIKEN cDNA E330037M01 gene
17	2.78296	0.0239895	Grik3	glutamate receptor, ionotropic, kainate 3
18	2.77808	0.0239895	Prss12	protease, serine, 12 neurotrypsin (motopsin)
19	2.68658	0.0044862	BB667304	NA
20	2.68497	0.00528147	E130009J12Rik	RIKEN cDNA E130009J12 gene
21	2.65452	0.030019	Plekha4	pleckstrin homology domain containing, family A
				(phosphoinositide binding specific) member 4
22	2.57926	0.00207864	Trpm3	transient receptor potential cation channel, subfamily M,
				member 3
23	2.53441	0.0273245	AI646023	expressed sequence AI646023
24	2.51597	0.0228133	Nr4a2	nuclear receptor subfamily 4, group A, member 2
25	2.40855	0.0235772	A830059I20Rik	RIKEN cDNA A830059I20 gene
26	2.37044	0.0317102	Arnt2	aryl hydrocarbon receptor nuclear translocator 2
27	2.3226	0.0473157	Hook1	hook homolog 1 (Drosophila)
28	2.25727	0.0342198	BB303627	NA
29	2.2334	0.00974392	Mapt	microtubule-associated protein tau
30	2.23022	0.0124122	Igsf11	immunoglobulin superfamily, member 11
31	2.22717	0.012889	Mbp	myelin basic protein
32	2.21853	0.0383593	BM238701	NA
33	2.21169	0.0176048	Fhdc1	FH2 domain containing 1
34	2.20263	0.0163698	Chl1	cell adhesion molecule with homology to L1CAM
35	2.1951	0.0241352	Gas2l3	growth arrest-specific 2 like 3
36	2.16663	0.0168733	Gsta2	glutathione S-transferase, alpha 2 (Yc2)
37	2.11116	0.0176048	Syt4	synaptotagmin IV
38	2.10578	0.0168733	Mpz	myelin protein zero
39	2.10545	0.0297741	Acot1	acyl-CoA thioesterase 1
40	2.08755	0.00809025	Klrb1a	killer cell lectin-like receptor subfamily B member 1A
41	2.05968	0.0264458	Egfl8	EGF-like domain 8
42	2.03704	0.0192993	AW125244	NA
43	2.01403	0.0112599	Megf10	multiple EGF-like-domains 10
44	2.0125	0.0241352	Tex15	testis expressed gene 15
45	1.96123	0.049222	Crym	crystallin, mu
46	1.95097	0.0343403	Rab38	Rab38, member of RAS oncogene family
47	1.94339	0.0252025	6620401M08Rik	RIKEN cDNA 6620401M08 gene
48	1.9343	0.0420904	Scn8a	sodium channel, voltage-gated, type VIII, alpha
49	1.92124	0.0467948	1200015N20Rik	RIKEN cDNA 1200015N20 gene
50	1.91204	0.0177832	Dkk3	dickkopf homolog 3 (Xenopus laevis)
51	1.89828	0.0367005	Ednrb	endothelin receptor type B
52	1.88682	0.0445065	Tmprss5	transmembrane protease, serine 5 (spinesin)
53	1.84968	0.0228133	Gjb1	gap junction protein, beta 1
54	1.84312	0.0304053	BI076746	NA
55	1.80698	0.0239895	AV233462	NA
56	1.79197	0.0222871	Slc12a2	solute carrier family 12, member 2
57	1.78654	0.030019	Kif21a	kinesin family member 21A
58	1.77569	0.0317102	Limch1	LIM and calponin homology domains 1
59	1.74154	0.0451932	Ldlrad3	low density lipoprotein receptor class A domain
				containing 3
60	1.72437	0.0317102	BB042551	NA
61	1.72279	0.0299263	Zdhhc2	zinc finger, DHHC domain containing 2
62	1.71	0.0222871	Csdc2	cold shock domain containing C2, RNA binding
63	1.70388	0.0443743	1110059G02Rik	RIKEN cDNA 1110059G02 gene
64	1.68584	0.0276096	Adamts20	a disintegrin-like and metallopeptidase (reprolysin type) with
				thrombospondin type 1 motif, 20
65	1.68451	0.0462424	Nr4a1	nuclear receptor subfamily 4, group A, member 1
66	1.5966	0.0467948	BB273207	NA
67	0.643112	0.0462424	AV375160	NA
68	0.636054	0.0386894	Gng2	guanine nucleotide binding protein (G protein), gamma 2
69	0.629717	0.0495704	Igsf3	immunoglobulin superfamily, member 3
70	0.614894	0.043786	Vcan	versican
71	0.609683	0.0272839	Srpk2	serine/arginine-rich protein specific kinase 2
72	0.605108	0.0305573	Lman1	lectin, mannose-binding, 1
73	0.596792	0.0420904	Sox13	SRY-box containing gene 13
74	0.588483	0.0234173	Met	met proto-oncogene
75	0.577808	0.0364071	Col18a1	collagen, type XVIII, alpha 1
76	0.573308	0.0420904	Dpysl3	dihydropyrimidinase-like 3
77	0.572997	0.0239895	A030007L17Rik	RIKEN cDNA A030007L17 gene
78	0.571137	0.030019	Gng4	guanine nucleotide binding protein (G protein), gamma 4
79	0.570704	0.0234173	Thy1	thymus cell antigen 1, theta
80	0.570622	0.0312673	Aspa	aspartoacylase
81	0.569053	0.0192993	Lingo1	leucine rich repeat and Ig domain containing 1
82	0.565543	0.0256447	Cxcl5	chemokine (C-X-C motif) ligand 5
83	0.565136	0.0317102	Paxip1	PAX interacting (with transcription-activation domain) protein 1
84	0.562828	0.0192993	Bhlhb5	basic helix-loop-helix domain containing, class B5
85	0.557489	0.030019	Emilin1	elastin microfibril interfacer 1
86	0.5527	0.0418943	Cttnbp2	cortactin binding protein 2
87	0.548876	0.0228133	Adamtsl1	ADAMTS-like 1
88	0.547906	0.007994	Dnm3	dynamin 3
89	0.547399	0.0294496	1700021K19Rik	RIKEN cDNA 1700021K19 gene
90	0.545945	0.0235772	Plat	plasminogen activator, tissue
91	0.543894	0.0228133	Gfra2	glial cell line derived neurotrophic factor family receptor
				alpha 2
92	0.540253	0.0276096	Adamts5	a disintegrin-like and metallopeptidase (reprolysin type)
				with thrombospondin type 1 motif, 5 (aggrecanase-2)
93	0.539389	0.0239895	BB177828	NA
94	0.538999	0.0190798	Tspan15	tetraspanin 15
95	0.536152	0.030019	Nes	nestin
96	0.531568	0.0124122	Spink3	serine peptidase inhibitor, Kazal type 3
97	0.530891	0.0239895	Pcdh9	protocadherin 9
98	0.530039	0.0192993	Pcdh17	protocadherin 17
99	0.525934	0.0263347	Rpp25	ribonuclease P 25 subunit (human)
100	0.525471	0.00897224	Bcl2	B-cell leukemia/lymphoma 2
101	0.524617	0.0235772	BB404534	NA
102	0.519216	0.0228133	Aebp1	AE binding protein 1
103	0.518709	0.0462424	Hmga1	high mobility group AT-hook 1
104	0.517372	0.0192993	Fzd8	frizzled homolog 8 (Drosophila)
105	0.515483	0.0361202	9430041P20Rik	RIKEN cDNA 9430041P20 gene
106	0.513833	0.0192975	Kndc1	kinase non-catalytic C-lobe domain (KIND) containing 1
107	0.512255	0.0239895	Vstm2b	V-set and transmembrane domain containing 2B
108	0.508143	0.00538583	Dtna	dystrobrevin alpha
109	0.507261	0.0415095	Duox1	dual oxidase 1
110	0.503828	0.0210587	Sez6	seizure related gene 6
111	0.487876	0.0442792	Pcdh20	protocadherin 20
112	0.486267	0.0241259	Epha5	Eph receptor A5
113	0.485922	0.0239895	Cgref1	cell growth regulator with EF hand domain 1
114	0.485531	0.0228133	Fbn2	fibrillin 2
115	0.484597	0.0190798	Ank3	ankyrin 3, epithelial
116	0.482017	0.0235772	Shroom3	shroom family member 3
117	0.480449	0.0210587	Kcnd3	potassium voltage-gated channel, Shal-related family,
				member 3
118	0.478094	0.0192993	Nrcam	neuron-glia-CAM-related cell adhesion molecule
119	0.473636	0.0432154	Wif1	Wnt inhibitory factor 1
120	0.469655	0.0182702	Ndp	Norrie disease (pseudoglioma) (human)
121	0.466842	0.0273245	Lbh	limb-bud and heart
122	0.466773	0.0415095	Gpc1	glypican 1
123	0.461951	0.00897224	Edil3	EGF-like repeats and discoidin I-like domains 3
124	0.461027	0.0239895	Gria1	glutamate receptor, ionotropic, AMPA1 (alpha 1)
125	0.458586	0.0272839	Stc2	stanniocalcin 2
126	0.451071	0.025385	Artn	artemin
127	0.450518	0.0235772	Uchl1	ubiquitin carboxy-terminal hydrolase L1
128	0.450479	0.0287986	Bdnf	brain derived neurotrophic factor
129	0.448983	0.00528147	Apba2	amyloid beta (A4) precursor protein-binding, family A,
				member 2
130	0.446609	0.030019	B230215L15Rik	RIKEN cDNA B230215L15 gene
131	0.446293	0.00928111	Slc37a1	solute carrier family 37 (glycerol-3-phosphate transporter),
				member 1
132	0.435294	0.0294496	Bmp7	bone morphogenetic protein 7
133	0.431509	0.00529661	Sacs	sacsin
134	0.418236	0.00503745	9530036O11Rik	RIKEN cDNA 9530036O11Rik
135	0.412887	0.012889	Tmem132d	transmembrane protein 132D
136	0.403704	0.030019	Mmp17	matrix metallopeptidase 17
137	0.398423	0.00974392	Jun	Jun oncogene
138	0.397749	0.00207864	Aldh1a3	aldehyde dehydrogenase family 1, subfamily A3
139	0.391925	0.00271368	Sema3e	sema domain, immunoglobulin domain (Ig), short basic
				domain,
				secreted, (semaphorin) 3E
140	0.387881	0.0272839	Aldh1a2	aldehyde dehydrogenase family 1, subfamily A2
141	0.378342	0.00354667	Rgs16	regulator of G-protein signaling 16
142	0.371099	0.0317102	Tmem158	transmembrane protein 158
143	0.368057	0.00943805	Runx2	runt related transcription factor 2
144	0.366328	0.0220527	Igfbp3	insulin-like growth factor binding protein 3
145	0.365471	0.0239895	AV337396	NA
146	0.358182	0.0239895	Fgf5	fibroblast growth factor 5
147	0.354579	0.00528147	Btc	betacellulin, epidermal growth factor family member
148	0.348377	0.0473157	Clca4	chloride channel calcium activated 4
149	0.346576	0.0210587	Arg1	arginase, liver
150	0.341651	0.00528147	Pappa	pregnancy-associated plasma protein A
151	0.337774	0.00710417	Tgfa	transforming growth factor alpha
152	0.332305	0.00540267	Syt13	synaptotagmin XIII
153	0.329375	0.0168733	Tnc	tenascin C
154	0.324248	0.0168733	Duoxa1	dual oxidase maturation factor 1
155	0.314562	0.00777204	Ucn3	urocortin 3
156	0.311747	0.030019	Sema4f	sema domain, immunoglobulin domain (Ig), TM domain,
				and short cytoplasmic domain
157	0.299961	0.00271368	Brunol4	bruno-like 4, RNA binding protein (Drosophila)
158	0.294026	0.0168397	Asgr1	asialoglycoprotein receptor 1
159	0.284706	0.00207864	Cdk5r1	cyclin-dependent kinase 5, regulatory subunit 1 (p35)
160	0.282686	0.0228133	Dok4	docking protein 4
161	0.257798	0.0256447	Shh	sonic hedgehog
162	0.251487	0.00528147	C1ql2	complement component 1, q subcomponent-like 2
163	0.24839	0.00974392	Gap43	growth associated protein 43
164	0.243361	0.00791257	Gdnf	glial cell line derived neurotrophic factor
165	0.228076	0.00207864	Slc6a1	solute carrier family 6 (neurotransmitter transporter, GABA),
				member 1
166	0.226634	0.0276096	Frzb	frizzled-related protein
167	0.212307	0.007994	Chst8	carbohydrate (N-acetylgalactosamine 4-0) sulfotransferase 8
168	0.211795	0.0239895	Clca2	chloride channel calcium activated 2
169	0.20977	0.0239895	Gzmb	granzyme B
170	0.193029	0.00207864	Rgs8	regulator of G-protein signaling 8
171	0.165073	0.0272839	Igfbp2	insulin-like growth factor binding protein 2
172	0.152927	0.00529661	Olig1	oligodendrocyte transcription factor 1
