# Supplementary material for: c-Jun Reprograms Schwann Cells of Injured Nerves to Generate a Repair Cell Essential for Regeneration
Source: Neuron. 2012 Aug 23;75(4):633–47. doi: 10.1016/j.neuron.2012.06.021 (PMC3657176; doi:10.1016/j.neuron.2012.06.021)
Supplement: Table S3. Expression Levels (QT-RT-QPCR) of 33 of the 172 Differentially Regulated Genes (Determined by Microarray Analysis) in Uninjured and 7 Day Cut Nerves — QT-RT-QPCR analysis of the regulation of the gene subset shown in Figure 1D. The table shows expression levels in cut relative to uncut nerves in mutant and WT mice and shows statistical significance of each comparison. Error bars ±SEM; (n = 3–6 pools of animals with 3 animals in each pool; see figure legend). [file mmc3.xls]

## Sheet: Feuil1
Gene symbol	Gene description	WT cut/uncut Log2(FC)	cKO cut/uncut Log2(FC)	p value
Cdh1	cadherin 1	-7.31333	-4.75278	0.019
Fabp7	fatty acid binding protein 7. brain	-0.722222	3.78111	0.013
Lrrtm4	leucine rich repeat transmembrane neuronal 4	-4.76	-1.32	0.027
Adam23	a disintegrin and metallopeptidase domain 23	-1.20833	0.638333	0.015
Lrrn3	leucine rich repeat protein 3. neuronal	-2.09778	0.503333	0.029
Gpr37l1	G protein-coupled receptor 37-like 1	-3.59	-0.4	0.016
Kcnj10	potassium inwardly-rectifying channel. subfamily J. member 10	0.845	4.30056	0.009
Cmtm5	CKLF-like MARVEL transmembrane domain containing 5	-5.61	-1.48	0.002
Tyrp1	tyrosinase-related protein 1	-2.42	4.42444	0.032
Sostdc1	sclerostin domain containing 1	-5.47	-1.77	0.013
Mbp	myelin basic protein	-5.52	-1.62556	0.029
Chl1	cell adhesion molecule with homology to L1CAM	-0.403333	0.503333	0.109
Mpz	myelin protein zero	-7.63556	-5.17889	0.009
Plat	plasminogen activator. tissue	1.5304	-0.3	0.004
Bcl2	B-cell leukemia/lymphoma 2	1.07667	-0.888889	0.043
Fzd8	frizzled homolog 8 (Drosophila)	1.725	-0.31	0.026
Nrcam	neuron-glia-CAM-related cell adhesion molecule	1.73222	0.2	0.006
Artn	Artemin	5.15958	1.43875	0.041
BDNF	Brain derived neurotrophic factor	5.65611	3.03944	0.019
Jun	Jun oncogene	3.24778	1.12333	0.031
Igfbp3	insulin-like growth factor binding protein 3	3.6262	1.6632	0.027
Tnc	tenascin C	10.1162	6.24624	0.017
Shh	sonic hedgehog	6.38278	0.277222	0.012
Gap43	growth associated protein 43	3.11285	0.551187	0.003
Cdk5r1	cyclin-dependent kinase 5. regulatory subunit 1 (p35)	6.27333	2.36444	0.024
GDNF	Glial cell line derived neurotrophic factor	9.05778	5.56667	0.005
Slc6a1	solute carrier family 6 (neurotransmitter transporter. GABA). member 1	-3.59	-7.77	0.02
Frzb	frizzled-related protein	-0.05	-4.82	= <0,001
Chst8	carbohydrate (N-acetylgalactosamine 4-0) sulfotransferase 8	5.08667	0.64	0.017
Gzmb	granzyme B	10.71	2.73444	=<0.001
Clca2	chloride channel calcium activated 2	5.48442	1.85831	=<0.001
Rgs8	regulator of G-protein signaling 8	9.27384	5.32084	0.004
Igfbp2	insulin-like growth factor binding protein 2	5.20556	-0.99	0.002
Olig1	oligodendrocyte transcription factor 1	11.555	0	0.004
